# Supplementary material for: Genome-Wide Identification of CaPLATZ Family Members in Pepper and Their Expression Profiles in Response to Drought Stress
Source: Genes (Basel). 2025 May 24;16(6):632. doi: 10.3390/genes16060632 (PMC12191615; doi:10.3390/genes16060632)
Supplement: Supplementary file 1 [file genes-16-00632-s001.zip]

Archive with 1 entries (1 files):
- genes-3655414-supplementary.pdf
